# Supplementary material for: Microglia govern the extinction of acute stress-induced anxiety-like behaviors in male mice
Source: Nat Commun. 2024 Jan 10;15:449. doi: 10.1038/s41467-024-44704-6 (PMC10781988; doi:10.1038/s41467-024-44704-6)
Supplement: Supplementary file 4 — Supplementary Data 1 [file 41467_2024_44704_MOESM4_ESM.xlsx]

## Sheet: Sheet1
	Statistical analyses related to Figures 1-6 and Supplementary Figures 1-15.
	Figure	Statistical method	Conditions	t or F value	P value	Number of samples
	Fig. 1c	Two-way ANOVA	Entries in central area	F(1, 66) = 32.03	<0.0001
			0.5 h: Control vs. ARS-2h		0.036	n=9 mice per group
			4 h: Control vs. ARS-2h		0.0001	n=9 mice per group
			8 h: Control vs. ARS-2h		0.0019	n=11 mice per group
			12 h: Control vs. ARS-2h		>0.9999	n=8 mice per group
		Two-way ANOVA	Time in central area	F(1, 66) = 15.53	0.0002
			0.5 h: Control vs. ARS-2h		0.0203	n=9 mice per group
			4 h: Control vs. ARS-2h		0.0848	n=9 mice per group
			8 h: Control vs. ARS-2h		0.1928	n=11 mice per group
			12 h: Control vs. ARS-2h		>0.9999	n=8 mice per group
	Fig. 1e	Two-way ANOVA	Entries in open arms	F(1, 64) = 23.89	<0.0001
			0.5 h: Control vs. ARS-2h		0.0011	n=9 mice per group
			4 h: Control vs. ARS-2h		0.7905	n=8 mice per group
			8 h: Control vs. ARS-2h		<0.0001	n=11 mice per group
			12 h: Control vs. ARS-2h		>0.9999	n=8 mice per group
		Two-way ANOVA	Time in open arms	F(1, 64) = 42.23	<0.0001
			0.5 h: Control vs. ARS-2h		0.0042	n=9 mice per group
			4 h: Control vs. ARS-2h		0.0003	n=8 mice per group
			8 h: Control vs. ARS-2h		<0.0001	n=11 mice per group
			12 h: Control vs. ARS-2h		>0.9999	n=8 mice per group
	Fig. 1h	Two-way ANOVA	Firing Rate	F(1, 152) = 43.48	<0.0001
			0.5 h: Control vs. ARS-2h		0.0029	n=20 cells per group
			4 h: Control vs. ARS-2h		<0.0001	n=20 cells per group
			8 h: Control vs. ARS-2h		0.0024	n=20 cells per group
			12 h: Control vs. ARS-2h		0.7795	n=20 cells per group
			Control: 0.5 h vs. 12 h		>0.9999	n=20 cells per group
	Fig. 1j	Ordinary one-way ANOVA	Entries in central area	F(2, 20) = 10.18	0.0009
			Control + mCherry vs. ARS-2h + mCherry		0.0012	Control + mCherry (n=7 mice); ARS-2h + mCherry (n=8 mice)
			ARS-2h + mCherry vs. ARS-2h + hM4Di		0.009	n=8 mice per group
			Time in central area	F(2, 20) = 10.68	0.0007
			Control + mCherry vs. ARS-2h + mCherry		0.0011	Control + mCherry (n=7 mice); ARS-2h + mCherry (n=8 mice)
			ARS-2h + mCherry vs. ARS-2h + hM4Di		0.0054	n=8 mice per group
			Entries in open arms	F(2, 22) = 6.391	0.0065
			Control + mCherry vs. ARS-2h + mCherry		0.0075	n=9 mice per group
			ARS-2h + mCherry vs. ARS-2h + hM4Di		0.0382	ARS-2h + mCherry (n=9 mice); ARS-2h + hM4Di (n=7 mice)
			Time in open arms	F(2, 22) = 22.87	<0.0001
			Control + mCherry vs. ARS-2h + mCherry		<0.0001	n=9 mice per group
			ARS-2h + mCherry vs. ARS-2h + hM4Di		0.0288	ARS-2h + mCherry (n=9 mice); ARS-2h + hM4Di (n=7 mice)
	Fig. 2b	Two-way ANOVA	Number of Iba1+ cells	F(1, 30) = 18.79	0.0002
			0.5 h: Control vs. ARS-2h		0.0016	n=6 mice per group
			8 h: Control vs. ARS-2h		0.0007	n=6 mice per group
			12 h: Control vs. ARS-2h		>0.9999	n=6 mice per group
			Control: 0.5 h vs. 12 h		>0.9999	n=6 mice per group
	Fig. 2c	Two-way ANOVA	Total branch length (μm)/cell	F(1, 30) = 29.49	<0.0001
			0.5 h: Control vs. ARS-2h		<0.0001	n=6 mice per group
			8 h: Control vs. ARS-2h		0.0013	n=6 mice per group
			12 h: Control vs. ARS-2h		>0.9999	n=6 mice per group
			Control: 0.5 h vs. 12 h		>0.9999	n=6 mice per group
	Fig. 2d	Two-way ANOVA	Total branch points/cell	F(1, 30) = 18.67	0.0002
			0.5 h: Control vs. ARS-2h		<0.0001	n=6 mice per group
			8 h: Control vs. ARS-2h		0.0234	n=6 mice per group
			12 h: Control vs. ARS-2h		0.5238	n=6 mice per group
			Control: 0.5 h vs. 12 h		>0.9999	n=6 mice per group
	Fig. 2f	Two-way ANOVA	Entries in central area	F(1, 45) = 4.068	0.0497
			0.5 h: ARS-2h + ACSF vs. ARS-2h + Mino		0.4219	ARS-2h + ACSF (n=11 mice); ARS-2h + Mino (n=12 mice)
			12 h: ARS-2h + ACSF vs. ARS-2h + Mino		0.0002	ARS-2h + ACSF (n=11 mice); ARS-2h + Mino (n=15 mice)
			ARS-2h + ACSF: 0.5 h vs. 12 h		<0.0001	0.5 h (n=11 mice); 12 h (n=11 mice)
		Two-way ANOVA	Time in central area	F(1, 45) = 3.477	0.0688
			0.5 h: ARS-2h + ACSF vs. ARS-2h + Mino		>0.9999	ARS-2h + ACSF (n=11 mice); ARS-2h + Mino (n=12 mice)
			12 h: ARS-2h + ACSF vs. ARS-2h + Mino		0.0049	ARS-2h + ACSF (n=11 mice); ARS-2h + Mino (n=15 mice)
			ARS-2h + ACSF: 0.5 h vs. 12 h		0.0005	0.5 h (n=11 mice); 12 h (n=11 mice)
	Fig. 2g	Two-way ANOVA	Entries in open arms	F(1, 42) = 43.09	<0.0001
			0.5 h: ARS-2h + ACSF vs. ARS-2h + Mino		0.9565	ARS-2h + ACSF (n=11 mice); ARS-2h + Mino (n=12 mice)
			12 h: ARS-2h + ACSF vs. ARS-2h + Mino		<0.0001	ARS-2h + ACSF (n=11 mice); ARS-2h + Mino (n=12 mice)
			ARS-2h + ACSF: 0.5 h vs. 12 h		<0.0001	0.5 h (n=11 mice); 12 h (n=11 mice)
		Two-way ANOVA	Time in open arms	F(1, 42) = 6.041	0.0182
			0.5 h: ARS-2h + ACSF vs. ARS-2h + Mino		0.5747	ARS-2h + ACSF (n=11 mice); ARS-2h + Mino (n=12 mice)
			12 h: ARS-2h + ACSF vs. ARS-2h + Mino		<0.0001	ARS-2h + ACSF (n=11 mice); ARS-2h + Mino (n=12 mice)
			ARS-2h + ACSF: 0.5 h vs. 12 h		<0.0001	0.5 h (n=11 mice); 12 h (n=11 mice)
	Fig. 2i	Two-way ANOVA	Firing Rate	F(1, 92) = 12.86	0.0005
			0.5 h: ARS-2h + Saline vs. ARS-2h + Mino		>0.9999	n=24 cells per group
			12 h: ARS-2h + Saline vs. ARS-2h + Mino		<0.0001	n=24 cells per group
			ARS-2h + Saline: 0.5 h vs. 12 h		0.0004	n=24 cells per group
	Fig. 3c	Two-way ANOVA	Total spine density	F(1, 30) = 31.40	<0.0001
			0.5 h: Control vs. ARS-2h		<0.0001	n=6 mice per group
			8 h: Control vs. ARS-2h		0.012	n=6 mice per group
			12 h: Control vs. ARS-2h		>0.9999	n=6 mice per group
			Control: 0.5 h vs. 12 h		0.6049	n=6 mice per group
	Fig. 3f	Two-way ANOVA	Total spine density	F(1, 20) = 7.743	0.0115
			0.5 h: ARS-2h + Saline vs. ARS-2h + Mino		0.3396	n=6 mice per group
			12 h: ARS-2h + Saline vs. ARS-2h + Mino		<0.0001	n=6 mice per group
			ARS-2h + Saline: 0.5 h vs. 12 h		<0.0001	n=6 mice per group
	Fig. 3g	Two-way ANOVA	Iba1	F(1, 20) = 91.50	<0.0001
			0.5 h: Control vs. ARS-2h		<0.0001	n=6 mice per group
			12 h: Control vs. ARS-2h		0.2503	n=6 mice per group
			Control: 0.5 h vs. 12 h		>0.9999	n=6 mice per group
		Two-way ANOVA	CD68	F(1, 20) = 30.28	<0.0001
			0.5 h: Control vs. ARS-2h		<0.0001	n=6 mice per group
			12 h: Control vs. ARS-2h		0.9494	n=6 mice per group
			Control: 0.5 h vs. 12 h		>0.9999	n=6 mice per group
	Fig. 3h	Two-way ANOVA	GAD65/67 in microglia	F(1, 208) = 4.789	0.0298
			0.5 h: Control vs. ARS-2h		<0.0001	n=53 cells per group
			12 h: Control vs. ARS-2h		0.1088	n=53 cells per group
			Control: 0.5 h vs. 12 h		0.9802	n=53 cells per group
	Fig. 3i	Two-way ANOVA	GAD65/67 in microglia and CD68	F(1, 92) = 26.55	<0.0001
			0.5 h: Control vs. ARS-2h		<0.0001	n=24 cells per group
			12 h: Control vs. ARS-2h		0.5606	n=24 cells per group
			Control: 0.5 h vs. 12 h		0.5173	n=24 cells per group
	Fig. 3j	Two-tailed unpaired t-test	GAD65/67 in microglia
			ARS-2h + Saline vs. ARS-2h + Mino	t58=6.739	<0.0001	n=30 cells per group
	Fig. 4b	Two-way ANOVA	Relative CX3CL1 protein expression	F(1, 16) = 29.27	<0.0001
			0.5 h: Control vs. ARS-2h		0.0006	n=5 mice per group
			8 h: Control vs. ARS-2h		0.0147	n=5 mice per group
	Fig. 4d	Two-tailed unpaired t-test	Number of Iba1+ cells
			ARS-2h + Vehicle vs. ARS-2h + JMS-17-2	t10=3.363	0.0072	n=6 mice per group
		Two-tailed unpaired t-test	Total branch length (μm)/cell
			ARS-2h + Vehicle vs. ARS-2h + JMS-17-2	t10=5.489	0.0003	n=6 mice per group
		Two-tailed unpaired t-test	Total branch points/cell
			ARS-2h + Vehicle vs. ARS-2h + JMS-17-2	t10=4.740	0.0008	n=6 mice per group
	Fig. 4f	Two-tailed unpaired t-test	GAD65/67 in microglia
			ARS-2h + Vehicle vs. ARS-2h + JMS-17-2	t18=3.276	0.0042	n=10 cells per group
	Fig. 4h	Two-way ANOVA	Total spine density	F(1, 20) = 10.16	0.0046
			0.5 h: ARS-2h + Vehicle vs. ARS-2h + JMS-17-2		0.9012	n=6 mice per group
			12 h: ARS-2h + Vehicle vs. ARS-2h + JMS-17-2		<0.0001	n=6 mice per group
			ARS-2h + Vehicle: 0.5 h vs. 12 h		<0.0001	n=6 mice per group
	Fig. 4i	Two-way ANOVA	Entries in central area	F(1, 31) = 11.51	0.0019
			0.5 h: ARS-2h + Vehicle vs. ARS-2h + JMS-17-2		0.7494	ARS-2h + Vehicle (n=10 mice); ARS-2h + JMS-17-2 (n=7 mice)
			12 h: ARS-2h + Vehicle vs. ARS-2h + JMS-17-2		<0.0001	ARS-2h + Vehicle (n=10 mice); ARS-2h + JMS-17-2 (n=8 mice)
			ARS-2h + Vehicle: 0.5 h vs. 12 h		<0.0001	0.5 h (n=10 mice); 12 h (n=10 mice)
		Two-way ANOVA	Time in central area	F(1, 31) = 11.54	0.0019
			0.5 h: ARS-2h + Vehicle vs. ARS-2h + JMS-17-2		>0.9999	ARS-2h + Vehicle (n=10 mice); ARS-2h + JMS-17-2 (n=7 mice)
			12 h: ARS-2h + Vehicle vs. ARS-2h + JMS-17-2		<0.0001	ARS-2h + Vehicle (n=10 mice); ARS-2h + JMS-17-2 (n=8 mice)
			ARS-2h + Vehicle: 0.5 h vs. 12 h		<0.0001	0.5 h (n=10 mice); 12 h (n=10 mice)
	Fig. 4j	Two-way ANOVA	Entries in open arms	F(1, 31) = 11.24	0.0021
			0.5 h: ARS-2h + Vehicle vs. ARS-2h + JMS-17-2		>0.9999	ARS-2h + Vehicle (n=10 mice); ARS-2h + JMS-17-2 (n=7 mice)
			12 h: ARS-2h + Vehicle vs. ARS-2h + JMS-17-2		<0.0001	ARS-2h + Vehicle (n=10 mice); ARS-2h + JMS-17-2 (n=8 mice)
			ARS-2h + Vehicle: 0.5 h vs. 12 h		<0.0001	0.5 h (n=10 mice); 12 h (n=10 mice)
		Two-way ANOVA	Time in open arms	F(1, 31) = 13.51	0.0009
			0.5 h: ARS-2h + Vehicle vs. ARS-2h + JMS-17-2		>0.9999	ARS-2h + Vehicle (n=10 mice); ARS-2h + JMS-17-2 (n=7 mice)
			12 h: ARS-2h + Vehicle vs. ARS-2h + JMS-17-2		<0.0001	ARS-2h + Vehicle (n=10 mice); ARS-2h + JMS-17-2 (n=8 mice)
			ARS-2h + Vehicle: 0.5 h vs. 12 h		<0.0001	0.5 h (n=10 mice); 12 h (n=10 mice)
	Fig. 4l	Two-way ANOVA	Firing rate	F(1, 104) = 3.214	0.0759
			0.5 h: ARS-2h + Vehicle vs. ARS-2h + JMS-17-2		>0.9999	n=27 cells per group
			12 h: ARS-2h + Vehicle vs. ARS-2h + JMS-17-2		0.0055	n=27 cells per group
			ARS-2h + Vehicle: 0.5 h vs. 12 h		<0.0001	n=27 cells per group
	Fig. 4m	Two-tailed unpaired t-test	Relative Nf-κb mRNA expression
			Control vs. 0.5 h post ARS-2h	t8=2.750	0.0251	n=5 mice per group
	Fig. 4n	Two-way ANOVA	Entries in central area	F(1, 28) = 3.520	0.0711
			0.5 h: ARS-2h + Vehicle vs. ARS-2h + PDTC		>0.9999	n=8 mice per group
			12 h: ARS-2h + Vehicle vs. ARS-2h + PDTC		0.0141	n=8 mice per group
			ARS-2h + Vehicle: 0.5 h vs. 12 h		0.0005	n=8 mice per group
		Two-way ANOVA	Time in central area	F(1, 28) = 4.672	0.0393
			0.5 h: ARS-2h + Vehicle vs. ARS-2h + PDTC		>0.9999	n=8 mice per group
			12 h: ARS-2h + Vehicle vs. ARS-2h + PDTC		0.0085	n=8 mice per group
			ARS-2h + Vehicle: 0.5 h vs. 12 h		0.0011	n=8 mice per group
	Fig. 4o	Two-way ANOVA	Entries in open arms	F(1, 28) = 4.164	0.0508
			0.5 h: ARS-2h + Vehicle vs. ARS-2h + PDTC		>0.9999	n=8 mice per group
			12 h: ARS-2h + Vehicle vs. ARS-2h + PDTC		0.0053	n=8 mice per group
			ARS-2h + Vehicle: 0.5 h vs. 12 h		0.0003	n=8 mice per group
		Two-way ANOVA	Time in open arms	F(1, 28) = 2.995	0.0945
			0.5 h: ARS-2h + Vehicle vs. ARS-2h +PDTC		>0.9999	n=8 mice per group
			12 h: ARS-2h + Vehicle vs. ARS-2h + PDTC		0.0161	n=8 mice per group
			ARS-2h + Vehicle: 0.5 h vs. 12 h		0.001	n=8 mice per group
	Fig. 4p	Two-way ANOVA	Relative Cx3cl1 mRNA expression	F(1, 16) = 15.63	0.0011
			0.5 h: ARS-2h + Vehicle vs. ARS-2h +PDTC		<0.0001	n=5 mice per group
			12 h: ARS-2h + Vehicle vs. ARS-2h + PDTC		0.9999	n=5 mice per group
			ARS-2h + Vehicle: 0.5 h vs. 12 h		<0.0001	n=5 mice per group
	Fig. 5b	Two-tailed unpaired t-test	Relative Mst4 mRNA expression
			Control vs. 0.5 h post ARS-2h	t8=6.314	0.0002	n=5 mice per group
	Fig. 5c	Two-way ANOVA	Relative MST4 protein expression	F(1, 18) = 69.87	<0.0001
			0.5 h: Control vs. ARS-2h		<0.0001	n=6 mice per group
			12 h: Control vs. ARS-2h		0.3525	n=5 mice per group
	Fig. 5f	Two-tailed unpaired t-test	Relative MST4 protein expression
			mCherry vs. MST4	t10=12.34	<0.0001	n=6 mice per group
	Fig. 5h	Two-tailed unpaired t-test	Entries in central area
			ARS-2h + mCherry vs. ARS-2h + MST4	t13=3.426	0.0045	ARS-2h + mCherry (n=8 mice); ARS-2h + MST4 (n=7 mice)
		Two-tailed unpaired t-test	Time in central area
			ARS-2h + mCherry vs. ARS-2h + MST4	t13=2.661	0.0196	ARS-2h + mCherry (n=8 mice); ARS-2h + MST4 (n=7 mice)
	Fig. 5i	Two-tailed unpaired t-test	Entries in open arms
			ARS-2h + mCherry vs. ARS-2h + MST4	t12=3.184	0.0079	n=7 mice per group
		Two-tailed unpaired t-test	Time in open arms
			ARS-2h + mCherry vs. ARS-2h + MST4	t12=3.091	0.0093	n=7 mice per group
	Fig. 5k	Two-tailed unpaired t-test	Firing rate
			ARS-2h + mCherry vs. ARS-2h + MST4	t58=4.203	<0.0001	n=30 cells per group
	Fig. 5l	Two-tailed unpaired t-test	Relative mRNA expression
			Nf-κb: ARS-2h + mCherry vs. ARS-2h + MST4	t9=2.756	0.0223	ARS-2h + mCherry (n=5 mice); ARS-2h + MST4 (n=6 mice)
		Two-tailed unpaired t-test	Relative mRNA expression
			Cx3cl1: ARS-2h + mCherry vs. ARS-2h + MST4	t9=2.576	0.0299	ARS-2h + mCherry (n=5 mice); ARS-2h + MST4 (n=6 mice)
	Fig. 5n	Two-tailed unpaired t-test	Number of Iba1+ cells
			ARS-2h + mCherry vs. ARS-2h + MST4	t10=3.916	0.0029	n=6 mice per group
		Two-tailed unpaired t-test	Total branch length (μm)/cell
			ARS-2h + mCherry vs. ARS-2h + MST4	t10=3.612	0.0048	n=6 mice per group
		Two-tailed unpaired t-test	Total branch points/cell
			ARS-2h + mCherry vs. ARS-2h + MST4	t10=3.314	0.0078	n=6 mice per group
	Fig. 5p	Two-tailed unpaired t-test	GAD65/67 in microglia
			ARS-2h + mCherry vs. ARS-2h + MST4	t34=3.677	0.0008	n=18 cells per group
	Fig. 6c	Two-tailed unpaired t-test	Relative mRNA expression
			Mst4: mCherry vs. shMST4	t7=5.013	0.0015	mCherry (n=4 mice); shMST4 (n=5 mice)
		Two-tailed unpaired t-test	Relative mRNA expression
			Nf-κb: mCherry vs. shMST4	t7=2.739	0.0289	mCherry (n=4 mice); shMST4 (n=5 mice)
		Two-tailed unpaired t-test	Relative mRNA expression
			Cx3cl1: mCherry vs. shMST4	t7=2.527	0.0394	mCherry (n=4 mice); shMST4 (n=5 mice)
	Fig. 6d	Two-tailed unpaired t-test	Relative MST4 protein expression
			mCherry vs. shMST4	t10=11.73	<0.0001	n=6 mice per group
	Fig. 6e	Two-tailed unpaired t-test	Relative CX3CL1 protein expression
			mCherry vs. shMST4	t8=3.740	0.0057	n=5 mice per group
	Fig. 6g	Two-tailed unpaired t-test	Number of Iba1+ cells
			mCherry vs. shMST4	t10=4.165	0.0019	n=6 mice per group
		Two-tailed unpaired t-test	Total branch length (μm)/cell
			mCherry vs. shMST4	t10=5.044	0.0005	n=6 mice per group
		Two-tailed unpaired t-test	Total branch points/cell
			mCherry vs. shMST4	t10=4.359	0.0014	n=6 mice per group
	Fig. 6i	Two-tailed unpaired t-test	Normalized GAD65/67 in microglia
			mCherry vs. shMST4	t34=3.542	0.0012	n=18 cells per group
	Supplementary Fig. 1	Two-way ANOVA	Total distance in OFT	F(1, 66) = 0.2290	0.6338
			0.5 h: Control vs. ARS-2h		>0.9999	n=9 mice per group
			4 h: Control vs. ARS-2h		>0.9999	n=9 mice per group
			8 h: Control vs. ARS-2h		>0.9999	n=11 mice per group
			12 h: Control vs. ARS-2h		>0.9999	n=8 mice per group
			Control: 0.5 h vs. 12 h		0.0146	0.5 h (n=9 mice); 12 h (n=8 mice)
	Supplementary Fig. 3c	Two-tailed paired t-test	Vrest (mV)
			Baseline vs. CNO	t8=11.23	<0.0001	n=9 cells per group
	Supplementary Fig. 4d	Two-tailed paired t-test	Vrest (mV)
			Baseline vs. CNO	t8=4.791	0.0014	n=9 cells per group
	Supplementary Fig. 4f	Two-tailed unpaired t-test	Entries in central area
			mCherry vs. hM3Dq	t14=3.641	0.0027	n=8 mice per group
		Two-tailed unpaired t-test	Time in central area
			mCherry vs. hM3Dq	t14=4.559	0.0004	n=8 mice per group
	Supplementary Fig. 4h	Two-tailed unpaired t-test	Entries in open arms
			mCherry vs. hM3Dq	t14=5.286	0.0001	n=8 mice per group
		Two-tailed unpaired t-test	Time in open arms
			mCherry vs. hM3Dq	t14=2.730	0.0163	n=8 mice per group
	Supplementary Fig. 5b	Two-tailed unpaired t-test
			MHCII: Control vs. 0.5 h post ARS-2h	t10=7.769	<0.0001	n=6 mice per group
	Supplementary Fig. 5e	Two-tailed unpaired t-test	Relative mRNA expression
			Tnf-α: Control vs. 0.5 h post ARS-2h	t4=4.751	0.009	n=3 samples per group
			Il-1β: Control vs. 0.5 h post ARS-2h	t4=18.98	<0.0001	n=3 samples per group
			Il-6: Control vs. 0.5 h post ARS-2h	t4=4.687	0.0094	n=3 samples per group
	Supplementary Fig. 7b	Two-tailed unpaired t-test	Number of Iba1+ cells
			ARS-2h + Saline vs. ARS-2h + Mino	t10=2.360	0.04	n=6 mice per group
		Two-tailed unpaired t-test	Total branch length (μm)/cell
			ARS-2h + Saline vs. ARS-2h + Mino	t10=6.729	<0.0001	n=6 mice per group
		Two-tailed unpaired t-test	Total branch points/cell
			ARS-2h + Saline vs. ARS-2h + Mino	t10=4.672	0.0009	n=6 mice per group
	Supplementary Fig. 8c	Two-way ANOVA	Iba1	F(1, 20) = 89.37	<0.0001
			A: Control vs.Cannula		<0.0001	n=6 mice per group
			B: Control vs.Cannula		>0.9999	n=6 mice per group
		Two-way ANOVA	GFAP	F(1, 20) = 46.00	<0.0001
			A: Control vs.Cannula		<0.0001	n=6 mice per group
			B: Control vs.Cannula		>0.9999	n=6 mice per group
	Supplementary Fig. 9b	Two-way ANOVA	Normalized spine in microglia	F(1, 20) = 11.76	0.0027
			0.5 h: Control vs. ARS-2h		0.0029	n=6 mice per group
			12 h: Control vs. ARS-2h		0.5203	n=6 mice per group
			Control: 0.5 h vs. 12 h		>0.9999	n=6 mice per group
	Supplementary Fig. 9d	Two-way ANOVA	The size of microglia-dendrite contacts	F(1, 497) = 7.912	0.0051
			0.5 h: Control vs. ARS-2h		0.001	Control (n=128 cells); 0.5 h post ARS-2h (n=126 cells)
			12 h: Control vs. ARS-2h		>0.9999	Control (n=124 cells); 12 h post ARS-2h (n=123 cells)
			Control: 0.5 h vs. 12 h		>0.9999	0.5 h (n=128 cells); 12 h (n=124 cells)
	Supplementary Fig. 10b	Ordinary one-way ANOVA	Firing Rate	F(2, 81) = 28.17	<0.0001
			Control vs. ARS-5min		<0.0001	n=28 cells per group
			Control vs. ARS-30min		<0.0001	n=28 cells per group
	Supplementary Fig. 10d	Ordinary one-way ANOVA	Number of Iba1+ cells	F(2, 15) = 2.028	0.1662
			Control vs. ARS-5min		>0.9999	n=6 mice per group
			Control vs. ARS-30min		0.2866	n=6 mice per group
		Ordinary one-way ANOVA	Total branch length (μm)/cell	F(2, 15) = 7.389	0.0058
			Control vs. ARS-5min		>0.9999	n=6 mice per group
			Control vs. ARS-30min		0.0064	n=6 mice per group
		Ordinary one-way ANOVA	Total branch points/cell	F(2, 15) = 5.137	0.02
			Control vs. ARS-5min		>0.9999	n=6 mice per group
			Control vs. ARS-30min		0.0407	n=6 mice per group
	Supplementary Fig. 11b	Two-tailed unpaired t-test	Number of Iba1+ cells
			mCherry vs. hM3Dq	t10=3.475	0.006	n=6 mice per group
		Two-tailed unpaired t-test	Total branch length (μm)/cell
			mCherry vs. hM3Dq	t10=5.351	0.0003	n=6 mice per group
		Two-tailed unpaired t-test	Total branch points/cell
			mCherry vs. hM3Dq	t10=5.394	0.0003	n=6 mice per group
	Supplementary Fig. 11d	Two-tailed unpaired t-test	Number of Iba1+ cells
			ARS-2h + mCherry vs. ARS-2h + hM4Di	t10=2.754	0.0204	n=6 mice per group
		Two-tailed unpaired t-test	Total branch length (μm)/cell
			ARS-2h + mCherry vs. ARS-2h + hM4Di	t10=4.062	0.0023	n=6 mice per group
		Two-tailed unpaired t-test	Total branch points/cell
			ARS-2h + mCherry vs. ARS-2h + hM4Di	t10=3.365	0.0072	n=6 mice per group
	Supplementary Fig. 12	Two-tailed unpaired t-test	Relative mRNA expression
			Cx3cl1: Control vs. 0.5 h post ARS-2h	t8=3.540	0.0076	n=5 mice per group
			Cxcl10: Control vs. 0.5 h post ARS-2h	t8=1.885	0.0962	n=5 mice per group
			Ccl2: Control vs. 0.5 h post ARS-2h	t8=5.608	0.0005	n=5 mice per group
			Tnf-α: Control vs. 0.5 h post ARS-2h	t8=2.920	0.0193	n=5 mice per group
			Il-1β: Control vs. 0.5 h post ARS-2h	t8=3.170	0.0132	n=5 mice per group
			Il-6: Control vs. 0.5 h post ARS-2h	t8=3.892	0.0046	n=5 mice per group
			Il-4: Control vs. 0.5 h post ARS-2h	t8=0.7933	0.4505	n=5 mice per group
			Il-10: Control vs. 0.5 h post ARS-2h	t8=0.5635	0.5885	n=5 mice per group
			Il-33: Control vs. 0.5 h post ARS-2h	t8=1.192	0.2673	n=5 mice per group
			Il-34: Control vs. 0.5 h post ARS-2h	t8=0.6014	0.5642	n=5 mice per group
			Tgfβ: Control vs. 0.5 h post ARS-2h	t8=1.657	0.1361	n=5 mice per group
			Csf1: Control vs. 0.5 h post ARS-2h	t8=0.2620	0.7999	n=5 mice per group
			C1qa: Control vs. 0.5 h post ARS-2h	t8=1.959	0.0858	n=5 mice per group
			C3: Control vs. 0.5 h post ARS-2h	t8=0.001663	0.9987	n=5 mice per group
			Bdnf: Control vs. 0.5 h post ARS-2h	t8=1.153	0.2823	n=5 mice per group
	Supplementary Fig. 14d	Two-tailed unpaired t-test	Co-location of MST4
			Iba1+ vs. Iba1-	t10=1488	<0.0001	n=6 mice per group
	Supplementary Fig. 15b	Two-tailed unpaired t-test	Entries in central area
			Control + mCherry vs. Control + MST4	t12=1.410	0.1839	n=7 mice per group
		Two-tailed unpaired t-test	Time in central area
			Control + mCherry vs. Control + MST4	t12=1.744	0.1068	n=7 mice per group
	Supplementary Fig. 15d	Two-tailed unpaired t-test	Entries in open arms
			Control + mCherry vs. Control + MST4	t12=0.9731	0.3497	n=7 mice per group
		Two-tailed unpaired t-test	Time in open arms
			Control + mCherry vs. Control + MST4	t12=1.178	0.2616	n=7 mice per group
	Supplementary Fig. 15f	Two-tailed unpaired t-test	Firing Rate (Hz)
			Control + mCherry vs. Control + MST4	t58=1.421	0.1608	n=30 cells per group
