# Supplementary material for: Microglia govern the extinction of acute stress-induced anxiety-like behaviors in male mice
Source: Nat Commun. 2024 Jan 10;15:449. doi: 10.1038/s41467-024-44704-6 (PMC10781988; doi:10.1038/s41467-024-44704-6)
Supplement: Supplementary file 5 — Supplementary Data 2 [file 41467_2024_44704_MOESM5_ESM.xlsx]

## Sheet: Sheet1
	Key resources table
	Resource or Reagent	Source	Identifier
	Antibodies
	Rabbit anti-MST4	AbCam	Cat#ab52491
	Goat anti-Iba1	AbCam	Cat# ab5076
	Rabbit anti-Ki67	Cell Signaling Technology	Cat# 12202
	Mouse anti-CD68	AbCam	Cat# ab955
	Rabbit anti-GAD65/67	AbCam	Cat# ab183999
	Mouse anti-NeuN	Millipore	Cat# MAB377
	Rabbit anti-GABA	Sigma-Aldrich	Cat# A2052
	Rabbit anti-CX3CL1	AbCam	Cat# ab25088
	Alexa fluor 488-anti-Goat secondary antibody	Invitrogen	Cat# A11055
	Alexa fluor 594-anti-Mouse secondary antibody	Invitrogen	Cat# A21203
	Alexa fluor 594-anti-Goat secondary antibody	Invitrogen	Cat# A11058
	Alexa fluor 594-anti-Rabbit secondary antibody	Invitrogen	Cat# A21207
	Alexa fluor 488-anti-Rabbit secondary antibody	Invitrogen	Cat# A21206
	Alexa fluor 647-anti-Rabbit secondary antibody	Invitrogen	Cat# A31573
	DyLight® 594-anti-Rat secondary	Abcam	Cat# Ab96889
	beta-actin	Absin	abs137975
	HRP Goat Anti-Mouse lgG (H+L)	Beyotime	A0216
	HRP Goat Anti-Rabbit lgG (H+L)	Abclonal	AS014
	Bacterial and virus strains
	rAAV-Ef1α-DIO-hM3D(Gq)-mCherry-WPRE-pA	BrainVTA	Cat# PT-0042
	rAAV-Ef1α-DIO-hM4D(Gi)-mCherry-WPRE-pA	BrainVTA	Cat# PT-0043
	rAAV-Ef1α-DIO-mCherry-WPRE-pA	BrainVTA	Cat# PT-0013
	AAV-sparse-CSSP-YFP-8E3	BrainCase	Cat# BC-SL003
	rAAV-Ef1α-DIO-MST4-P2A-mCherry-WPRE-pA	BrainVTA	N/A
	rAAV-CMV-DIO-(mCherry-U6)-shRNA (MST4)	BrainVTA	N/A
	AAV-CMV-DIO-(mCherry-U6)-shRNA (scramble)	BrainVTA	Cat# PT-2788
	Chemicals
	Minocycline hydrochloride	Sigma-Aldrich	Cat# M9511
	JMS-17-2	MCE	Cat# HY-123918
	Clozapine-N-oxide (CNO)	Sigma-Aldrich	Cat# C0832
	Pyrrolidinedithiocarbamate ammonium	MCE	Cat# HY-18738
	TUNEL kit	Beyotime	Cat# C1089
	Experimental models: organisms/strains
	Mouse: wild type C57BL/6J	Charles River	N/A
	Mouse: Ai14 (RCL-tdT)	Jackson Laboratory	7914
	Mouse: GAD2-Cre	Jackson Laboratory	28867
	Mouse: Cx3cr1-GFP	Jackson Laboratory	5582
	Software and Algorithms
	Illustrator CS6	Adobe	https://www.adobe.com/products/illustrator.html
	GraphPad Prism 8.0	GraphPad Software	https://www.graphpad.com/scientific-software/
	ZEN	Zeiss	https://www.zeiss.com/microscopy/us/products/microscope-software/zen.html
	EthoVision XT 14	Noulds	https://www.noldus.com/ethovision-xt
	ImageJ	National Institutes of Health	https://imagej.nih.gov/ij/index.html
	IMARIS 9.6.2	Bitplane	https://imaris.oxinst.com/packages
	CytExpert 3.1	Beckman	https://www.beckman.com/flow-cytometry/research-flow-cytometers/cytoflex/software
