# Supplementary material for: Microglia govern the extinction of acute stress-induced anxiety-like behaviors in male mice
Source: Nat Commun. 2024 Jan 10;15:449. doi: 10.1038/s41467-024-44704-6 (PMC10781988; doi:10.1038/s41467-024-44704-6)
Supplement: Supplementary file 6 — Supplementary Data 3 [file 41467_2024_44704_MOESM6_ESM.xlsx]

## Sheet: Sheet1
	Primers used in this study
	Gene	Primer (5'-3')
	Gapdh-F	TGACCTCAACTACATGGTCTACA
	Gapdh-R	CTTCCCATTCTCGGCCTTG
	Mst4-F	TTGATAACCGTACTCAGCAAGTG
	Mst4-R	CACGCAGAAGATCCAATGC
	Nf-κb-F	AGGCTTCTGGGCCTTATGTG
	Nf-κb-R	TGCTTCTCTCGCCAGGAATAC
	Cx3cl1-F	ACGAAATGCGAAATCATGTGC
	Cx3cl1-R	CTGTGTCGTCTCCAGGACAA
	GAD2MT-F	CACTGCATTCTAGTTGTGGTTTG
	GAD2WT-F	TCGTTGCACTGACGTGTTCT
	GAD2CM-R	AACAGTTTGATGAGTGAGGTGA
	Cxcl10-F	CCAAGTGCTGCCGTCATTTTC
	Cxcl10-R	GGCTCGCAGGGATGATTTCAA
	Ccl2-F	TTAAAAACCTGGATCGGAACCAA
	Ccl2-R	GCATTAGCTTCAGATTTACGGGT
	Tnf-α-F	CCTGTAGCCCACGTCGTAG
	Tnf-α-R	GGGAGTAGACAAGGTACAACCC
	Il-1β-F	TTCAGGCAGGCAGTATCACTC
	Il-1β-R	GAAGGTCCACGGGAAAGACAC
	Il-6-F	TAGTCCTTCCTACCCCAATTTCC
	Il-6-R	TTGGTCCTTAGCCACTCCTTC
	Il-4-F	GGTCTCAACCCCCAGCTAGT
	Il-4-R	GCCGATGATCTCTCTCAAGTGAT
	Il-10-F	GCTCTTACTGACTGGCATGAG
	Il-10-R	CGCAGCTCTAGGAGCATGTG
	Il33-F	TCCAACTCCAAGATTTCCCCG
	Il33-R	CATGCAGTAGACATGGCAGAA
	Il34-F	CTTGGTGAGTCTCAATGCCAC
	Il34-R	GTACGTTCTCCAGCAATGTCTG
	Tgfβ-F	CTTCAATACGTCAGACATTCGGG
	Tgfβ-R	GTAACGCCAGGAATTGTTGCTA
	Csf1-F	GTGTCAGAACACTGTAGCCAC
	Csf1-R	TCAAAGGCAATCTGGCATGAAG
	C1qa-F	AAAGGCAATCCAGGCAATATCA
	C1qa-R	TGGTTCTGGTATGGACTCTCC
	C3-F	CCAGCTCCCCATTAGCTCTG
	C3-R	GCACTTGCCTCTTTAGGAAGTC
	Bdnf-F	TTACCTGGATGCCGCAAACAT
	Bdnf-R	TGACCCACTCGCTAATACTGTC
