# Supplementary material for: Microglia govern the extinction of acute stress-induced anxiety-like behaviors in male mice
Source: Nat Commun. 2024 Jan 10;15:449. doi: 10.1038/s41467-024-44704-6 (PMC10781988; doi:10.1038/s41467-024-44704-6)
Supplement: Supplementary file 8 — Source Data [file 41467_2024_44704_MOESM8_ESM.xlsx]

## Sheet: Figure 1
Figure 1c left		Control											ARS-2h
	0.5 h	17	19	16	20	25	16	14	15	18			14	11	15	17	16	4	4	9	15
	4 h	20	20	14	19	21	12	16	29	15			4	6	4	12	14	3	9	13	10
	8 h	19	21	20	10	21	12	10	16	29	15	14	7	9	18	8	16	4	5	8	9	6	14
	12 h	20	15	31	19	18	25	27	26				14	15	21	22	25	28	23	19
Figure 1c right		Control											ARS-2h
	0.5 h	16.7193	36.2787	19.5992	24.0848	29.2788	68.8165	17.0161	18.4409	21.7704			14.3183	14.5113	14.3126	12.5489	14.6388	4.56804	5.43956	9.35663	16.1613
	4 h	26.8139	22.1423	12.0771	11.5301	37.3211	14.4916	13.8417	50.2455	19.7608			6.01515	4.24136	4.47964	7.35971	31.3512	3.1205	9.19485	17.2324	6.23875
	8 h	10.6103	36.1009	25.7809	14.5238	23.0912	12.5901	12.6461	14.9006	13.2067	20.8862	51.4717	8.71721	13.1336	9.19779	13.6844	11.0224	6.80299	8.86475	15.7531	8.56205	7.68768	20.21
	12 h	31.0686	30.6327	55.5821	31.5175	34.7131	39.9584	20.7208	28.115				26.089	14.9732	26.1255	47.4687	15.2525	68.5714	19.6165	20.919
Figure 1e left		Control											ARS-2h
	0.5 h	10	9	10	9	13	9	19	18	8			3	2	3	6	5	4	4	6	6
	4 h	13	13	16	18	10	9	14	3				10	18	16	9	6	3	11	2
	8 h	12	14	17	12	10	23	14	9	14	3	16	3	3	7	0	6	3	5	3	8	1	7
	12 h	8	11	9	15	8	4	9	6				4	7	6	10	15	12	5	12
Figure 1e right		Control											ARS-2h
	0.5 h	60.9673	46.9525	33.5173	52.158	53.784	26.0031	70.4885	98.9402	51.6717			13.6093	1.67751	16.8739	8.63101	26.1767	14.5478	25.7961	38.2293	32.96
	4 h	74.2429	76.4555	74.6251	101.672	88.6415	67.6936	112.337	19.3209				24.5423	11.1222	59.1247	30.1527	43.3618	20.0081	57.0651	1.35701
	8 h	100.042	75.4511	89.9327	47.1408	77.0126	49.32	37.28	74.7722	111.511	19.0019	66.8171	16.9634	6.56971	37.0029	0	35.238	19.2054	22.7199	18.3619	41.4135	2.7307	16.5184
	12 h	39.9968	26.736	52.0987	46.5933	56.2265	13.8439	41.1315	65.5921				5.51515	31.5175	17.055	29.9976	65.84	88.7164	20.3144	47.7829
Figure 1h		Control																				ARS-2h
	0.5 h	9.84839	8.79833	9.72222	15.9101	16.4218	17.2308	16.5093	16.5167	12.1837	14.1276	16.6838	10.3195	10.0761	9.66762	7.15212	7.41852	13.9196	14.0157	14.5667	7.87976	6.01111	6.35679	10.0102	10.7454	12.0093	13.014	14.0374	14.1491	20.5233	21.7532	22.2215	22.4721	22.9181	23.029	23.2657	23.8957	24.4075	24.4075	28.7456	28.7456
	4 h	18.8974	10.9951	9.50211	10.8064	11.037	18.3513	17.963	9.22814	8.67105	8.49805	14.5588	12.9608	13.2885	10.0256	9.04378	7.15638	8.58095	9.62169	13.3737	12.6232	8.89418	9.02619	9.0619	12.5874	12.7534	13.0521	16.1971	16.4812	16.9433	18.1181	18.7768	23.2347	24.3246	26.1564	26.8533	27.3224	27.8989	28.1789	36.6387	39.4529
	8 h	14.5588	12.9608	13.2885	10.8629	10.6773	10.8363	11.8403	13.5867	14.437	5.11742	5.60076	5.87205	17.5416	17.809	17.7059	5.82454	6.47839	15.1144	15.1937	16.2355	6.63222	7.36049	12.3987	12.5772	12.7421	13.0137	13.4403	15.1675	16.0948	16.5807	17.3242	20.467	21.891	23.3557	24.1022	24.6985	25.5019	27.1062	28.1812	28.6256
	12 h	18.1628	18.2125	18.1075	8.24597	8.06778	8.24012	22.5749	7.98642	7.97193	8.45809	10.1828	15.6178	18.4963	8.58095	9.62169	6.02269	15.7917	16.2355	16.3336	16.6205	5.4359	5.98846	13.3158	13.818	13.9771	15.0897	15.1137	15.3772	15.7932	16.1526	16.2461	16.8365	17.1399	17.2217	17.4	17.5514	18.2631	18.3711	18.413	18.7233
Figure 1j left	OFT
	Control + mCherry	ARS-2h + mCherry	ARS-2h + hM4Di-mCherry			Control + mCherry	ARS-2h + mCherry	ARS-2h + hM4Di-mCherry
	12	4	11			17.7657	4.40211	26.7193
	11	12	9			17.0501	15.1218	23.0389
	13	4	11			38.3816	1.99928	17.8396
	13	9	12			20.2262	10.1211	8.23977
	11	11	14			17.9935	14.56	16.7996
	19	5	18			42.8834	5.52044	29.5992
	17	5	9			19.8519	3.20602	26.8788
		5	13				4.71566	23.7594
Figure 1j right	EPM
	Control + mCherry	ARS-2h + mCherry	ARS-2h + hM4Di-mCherry			Control + mCherry	ARS-2h + mCherry	ARS-2h + hM4Di-mCherry
	9	5	3			79.9264	55.1186	33.4391
	10	3	22			74.1066	27.4394	70.4784
	8	5	5			60.3248	17.1196	30.7987
	10	1	5			104.021	8.86226	63.197
	11	6	12			104.037	15.5819	68.6383
	9	7	10			51.7819	42.9712	37.519
	8	5	7			76.5045	29.273	49.7587
	13	4				85.5007	34.963
	13	1				85.511	6.22704

## Sheet: Figure 2
Figure 2b		Control						ARS-2h
	0.5 h	14.3333	13	13	12.6667	13	12.3333	17.6667	15.3333	15.6667	14.6667	15	14.6667
	8 h	12.1	14.3	9.45	12.1	11.55	13.5667	16.06	13.9333	14.85	14.3	13.75	15.95
	12 h	12	13	12.3333	13.3333	14	12.3333	12.6667	14	13	11	12	12.3333
Figure 2c		Control						ARS-2h
	0.5 h	1010.1	1016.6	1118.87	1278.77	1085.07	1009.67	998.4	732.333	711.425	767	661.267	646.967
	8 h	875.845	1041.38	1193.65	1090.21	1129.65	1254.7	860.755	875.962	871.535	714.032	994.619	735.769
	12 h	1079.43	1055.17	1001.43	1242.8	1204.67	1050.83	1142.27	1208.13	963.733	1127.53	1124.5	968.5
Figure 2d		Control						ARS-2h
	0.5 h	140	160.8	159.2	164	137.2	155.2	133.2	113.2	109.2	105.6	99.6	109.6
	8 h	141	165.5	160	144	137	154.5	150.667	138	135	116.333	116.5	129
	12 h	148.4	154.8	136.8	141.6	162.4	158.4	150	138.8	162.4	164.8	170.8	172.4
Figure 2f		ARS-2h+ACSF											ARS-2h+mino
	0.5 h	13	6	5	9	12	13	17	4	8	9	2	15	14	10	9	17	14	9	2	17	10	12	10
	12 h	18	30	9	22	22	28	22	13	13	20	15	18	18	14	9	13	8	15	10	14	4	10	14	5	4	5
		ARS+ACSF											ARS+mino
	0.5 h	16.5995	6.15187	5.68341	10.7991	21.996	26.9101	24.9211	2.88012	4.31966	8.78803	5.43109	11.8315	22.7309	4.72019	15.8831	15.1649	18.054	8.70009	25.2285	18.4578	13.4422	10.1616	5.31329
	12 h	50.7294	31.9715	19.4136	33.1987	22.7982	37.5428	21.3354	19.9041	15.2855	31.0686	30.6327	17.1993	31.6749	24.7604	9.10215	31.8766	4.84772	18.1578	12.4486	12.2934	3.44586	17.6232	41.8015	4.00096	9.03928	5.99784
Figure 2g		ARS-2h+ACSF											ARS-2h+mino
	0.5 h	1	7	5	2	8	4	1	6	4	5	1	5	2	1	3	4	2	5	1	3	4	8	3
	12 h	8	12	10	10	9	11	8	12	8	11	9	2	4	1	2	1	3	2	2	6	6	2	3
		ARS-2h+ACSF												ARS-2h+mino
	0.5 h	5.51867	10.0816	28.5578	0.159858	37.1866	23.5247	2	5.92048	21.0021	16.2529	7.91842	36.36	8.946	11.73	22.9	23.92	22.53	16.2529	7.91842	21.7574	7.52211	33.9214	32.2426
	12 h	43.68	71.8285	45.76	33.2	35.04	37.4	34.52	69.5311	39.9968	82.6902	52.0987	20.4792	8.3916	7.12171	20.6227	42.3661	48.88	24.9745	27.5042	38.081	27.8736	14.7224	3.75115
Figure 2i		ARS-2h+Saline																								ARS-2h+mino
	0.5 h	10.2593	17.5926	12.7778	11.5556	12.1481	24.2567	25.8667	15.1167	20.275	17.7833	14.4067	19.0367	20.3889	19.4259	16.8518	19.3333	17.9444	23.2583	16.7333	19.1296	19.3467	13.7667	19.037	25.7593	16.5533	12.3133	28.6967	27.1967	25.2767	11.98	23.53	18.9967	11.6467	11.91	20.1067	14.39	12.0933	11.76	14.8667	11.63	11.2233	27.89	27.4433	20.6833	23.3733	15.3233	17.2967	10.7333
	12 h	7.75	9.89667	8.38667	11.2767	13.8367	12.4133	12.8133	12.4067	8.66333	12.72	8.25667	8.62667	16.5333	10.5167	19.8067	14.8267	13.25	17.6833	19.6067	7.24333	10.6367	8.71667	14.7733	14.58	21.4367	17.9267	33.47	14.5467	14.1367	20.0533	27.0633	18.1167	13.3267	18.5933	13.1667	18.0333	34.03	13.6467	15.1033	14.9533	17.1267	25.18	21.9767	19.7167	20.2433	20.7633	25.2633	21.3067

## Sheet: Figure 3
Figure 3c		Control						ARS-2h
	0.5 h	10.3333	8.66667	9.33333	8.66667	9	7.33333	11.3333	13.4202	14.6502	11.6667	14.3333	11.3333
	8 h	7.68571	8.14286	8.97143	9.28571	7.57143	9.82857	9.54286	9.71429	10.5714	11.5143	12.2429	10.6429
	12 h	6	8.33333	7.66667	8.33333	8	9.66667	7.25	7.75	8.25	8	9.5	10.75
Figure 3f		Control						ARS-2h
	0.5 h	13.4	14.5	15.5	12.6667	11.8	10.8333	12.75	11.75	11.25	12.25	13	12
	12 h	7.33333	7.66667	8	8.2	9	8.6	11	11.6667	13.3333	11.25	10	13
Figure 3g	Iba1
		Control						ARS-2h
	0.5 h	1.03012	1.03093	1.01259	0.997721	0.961046	0.967593	1.29494	1.70939	1.5046	1.45302	1.57527	1.62787
	12 h	0.972595	1.00552	1.01416	0.995416	1.00278	1.00953	1.1062	1.05178	1.12102	1.05791	1.05679	1.03103
	CD68
		Control						ARS-2h
	0.5 h	1.1364	1.09134	1.19852	1.19575	0.766649	0.611331	2.02123	1.96027	2.68203	2.74795	2.26601	3.56029
	12 h	0.61069	0.959215	1.12116	1.16904	1.09622	1.04367	1.03265	1.4563	1.60269	1.24616	0.778025	0.838524
Figure 3h		Control
	0.5 h	1.62497	0.818985	0.53299	0.610988	0.805985	1.10498	1.23498	0.714986	0.53299	1.00098	0.948982	0.662987	0.597989	1.35197	0.597989	1.39097	1.18298	1.40397	1.35197	1.01398	0.922983	1.10498	1.39097	1.00098	1.39097	1.19598	0.844984	0.857984	0.688987	1.13098	0.948982	1.02698	0.558989	1.00098	1.19598	0.662987	1.01398	1.09198	0.831984	1.31298	0.844984	0.805985	0.935982	0.961982	1.07898	1.00098	1.26098	1.36497
	12 h	0.981757	0.879154	0.839501	1.08761	1.04922	0.713383	0.656739	0.981087	0.656739	0.756841	0.783038	1.09456	0.898026	0.981034	1.05247	0.97072	0.981536	1.19955	1.13377	0.943043	0.713383	0.773371	0.672281	0.95301	0.839086	0.852624	0.8438	0.67014	1.77589	1.48204	0.90711	1.48204	1.0732	0.919886	2.23583	1.46926	1.31595	1.26484	1.40538	1.00932	1.53314	1.14986	1.25207	0.868781	1.2904	0.970991	1.26484	0.843229
Figure 3i		Control																								ARS-2h
	0.5 h	1.62896	1.04977	1.66516	1.01357	1.41176	1.37557	0.506787	0.79638	0.434389	0.470588	0.687783	0.615385	0.434389	0.470588	1.04977	1.30317	1.26697	1.01357	0.760181	1.12217	1.30317	1.19457	0.977376	1.44796	1.70136	1.66516	1.59276	1.19457	0.868778	2.13575	1.48416	2.35294	1.73756	1.52036	1.44796	1.66516	1.52036	1.44796	1.59276	1.41176	1.19457	1.84615	1.77376	2.57014	2.13575	1.70136	2.17195	1.62896
	12 h	0.910318	1.4258	1.1187	1.34817	1.075	1.22969	1.11893	0.761261	1.01034	1.08489	1.62896	1.12217	0.836955	1.55116	1.29237	1.33505	1.41068	1.12109	1.7046	0.468429	1.05517	0.794221	0.943336	0.651584	1.30317	1.62896	1.15837	1.41176	1.80995	0.941176	0.651584	1.37557	0.868778	1.23077	2.06335	0.904977	1.08597	1.70136	0.79638	0.615385	0.506787	1.84615	1.99095	1.08597	1.23077	1.30317	1.44796	0.904977
Figure 3j	Saline	1.46589	0.931162	1.20774	0.940381	1.33682	0.838968	0.935771	0.728334	0.848187	1.31838	0.825138	1.07867	1.22157	0.95421	0.991088	0.714505	0.852796	0.732944	1.24001	1.08789	0.737553	1.66411	1.06945	0.649969	1.29994	1.06023	0.788261	0.94499	0.645359	0.889674
	Mino	0.608482	0.488629	0.516287	0.677627	0.585433	0.460971	0.507068	0.525507	0.691456	0.705286	0.673018	0.903503	0.95421	0.63614	0.80209	0.603872	0.700676	0.788261	0.903503	0.765212	0.668408	0.497849	0.488629	0.931162	0.543946	0.30885	0.456362	0.364167	0.460971	0.599262
[truncated: 58 more columns]

## Sheet: Figure 4
Figure 4a
Figure 4b		Control					ARS-2h
	0.5 h	0.698556	0.940016	0.906323	1.15519	1.29991	1.33129	1.77268	1.99537	1.81086	1.7757
	8 h	0.558505	0.908258	0.993554	1.13599	1.40369	1.56398	1.75	1.19714	1.61197	1.34677
Figure 4d	ARS-2h+vehicle	ARS-2h+JMS 17-2		ARS-2h+vehicle	ARS-2h+JMS 17-2		ARS-2h+vehicle	ARS-2h+JMS 17-2
	11.3333	9.66667		654.5	841.25		84.3333	142
	13.3333	10.3333		425	908.5		91.5	114.917
	12.5	11.6667		563.75	765.167		100	108.688
	13	10		581.667	768.75		82.6667	126.833
	14.3333	10.3333		538.778	867.125		107.5	133.125
	16	12.5		712.5	873.5		90.3333	115.083
Figure 4f
	ARS+vehicle	1.38014	1.31194	0.786359	1.16349	1.27583	0.938816	0.758275	0.850552	0.800401	0.734203
	ARS-JMS 17-2	0.665998	0.565697	0.337011	0.561685	1.00301	0.778335	0.513541	0.457372	0.854564	0.850552
Figure 4h		ARS-2h+vehicle						ARS-2h+JMS 17-2
	0.5 h	14.25	11.375	12.875	12.875	11.75	12.7778	12.8	12.7	13.1	11.4	12.4	10.25
	12 h	8.8	7.16667	8.6	7.83333	9.25	7.5	13.375	12.9167	12.6667	12.25	11.75	8.5
Figure 4i		ARS-2h+vehicle										ARS-2h+JMS 17-2
	0.5 h	17	10	12	10	4	10	14	5	4	5	6	12	8	22	6	11	15
	12 h	31	19	28	25	37	27	26	15	19	18	7	10	11	13	15	6	9	9
		ARS-2h+vehicle										ARS-2h+JMS 17-2
	0.5 h	25.2285	18.4578	13.4422	10.1616	3.44586	17.6232	7.5188	4.00096	9.03928	5.99784	6.95582	8.5481	16.6447	18.36	11.2795	11.5195	17.2731
	12 h	55.5821	31.5175	38.6539	39.9584	72.4874	20.7208	28.115	28.6515	44.0782	27.5471	6.08195	20.1536	22.2758	19.44	17.2655	9.68232	11.3564	9.11672
Figure 4j		ARS-2h+vehicle										ARS-2h+JMS 17-2
	0.5 h	3	4	8	3	2	4	6	6	2	3	2	5	3	5	3	7	6
	12 h	15	10	8	9	9	6	12	11	8	8	5	6	5	4	6	4	3	5
		ARS-2h+vehicle										ARS-2h+JMS 17-2
	0.5 h	21.7574	7.52211	33.9214	32.2426	24.9745	13.8439	38.081	27.8736	14.7224	3.75115	18.88	21.6809	23.4805	14.0575	20.6675	15.59	36.2458
	12 h	46.5933	19.3554	57.5042	29.7026	41.1315	65.5921	69.5638	86.24	60.3176	71.8141	22.168	37.6815	12.7012	25.3042	20.6745	13.2102	13.4212	20.6721
Figure 4l		ARS-2h+vehicle																											ARS-2h+JMS 17-2
	0.5 h	17.3333	12.7407	29.4444	28.8889	26.3518	12.0741	24.2037	20.1296	12.3519	19.5556	18.4444	25.2963	25.8889	17.2963	13.3519	12.5556	14.6481	12.0556	12.2593	27.7593	26.9444	10.3333	20.8889	23.5741	15.537	10.9259	17.1111	16.76	13.25	11.7133	19.5267	19.23	17.4833	23.9233	14.5533	23.61	21.0467	17.0867	19.6233	15.1833	15.6967	18.4267	18.3433	17.5767	15.9467	19.4133	16.8367	16.29
	12 h	9.44	13.0133	11.6267	10.1	16.6667	17.7733	11.3133	12.3333	8.39	8.08333	19.71	15.84	16.0733	14.2733	8.76	9.29	7.07333	10.86	10.6633	8.66667	16.6367	15.0267	14.2833	10.3933	9.16	17.5167	19.87	17.7233	10.7133	26.0867	15.6433	17.64	14.85	24.9967	12.4033	20.1933	25.9633	13.01	15.2067	12.3533	17.7667	11.5	15.2233	10.9567	24.16	21.8233	17.69	16.2633
Figure 4m
	Control	0.84431	1.10646	1.01212	1.12766	0.938795
	ARS-2h	1.35671	1.20947	1.17323	1.72163	1.17455
Figure 4n		ARS-2h+vehicle								ARS-2h+PDTC
	0.5 h	10	13	8	15	9	5	12	4	8	14	13	5	8	11	7	15
	12 h	23	20	32	11	15	10	22	25	13	11	13	18	10	12	7	17
		ARS-2h+vehicle								ARS-2h+PDTC
	0.5 h	10.8393	13.786	23.457	8.30671	7.4419	17.2234	8.03819	5.15194	4.3364	9.60077	12.4567	27.6809	8.52462	15.7783	4.65208	12.7205
	12 h	27.6188	38.0655	16.9607	16.2763	24.6757	20.8898	41.3044	19.6696	19.0225	10.0542	17.4193	14.0783	13.6407	10.714	10.2388	21.9004
Figure 4o		ARS-2h+vehicle								ARS-2h+PDTC
	0.5 h	8	6	5	2	2	5	4	2	6	3	2	3	7	4	9	4
	12 h	8	6	10	7	10	8	13	15	5	6	6	7	2	4	7	8
		ARS-2h+vehicle								ARS-2h+PDTC
	0.5 h	46.346	35.7214	14.138	19.269	8.81547	42.1506	4.0738	11.9712	31.9712	10.9062	33.6107	19.3835	13.4367	25.3651	35.4795	35.3711
	12 h	21.6914	37.9185	74.1569	34.5956	56.3492	69.2501	49.5802	62.9877	20.682	42.4969	11.5787	25.0391	40.349	34.1221	33.8039	36.106
Figure 4p		ARS-2h+vehicle					ARS-2h+PDTC
	0.5 h	1.90739	1.41574	1.49716	1.43716	1.8405	1.11564	0.717578	1.14733	0.710338	1.04132
	12 h	1.14656	0.806791	1.04665	0.782026	0.90264	0.940088	0.784266	0.95453	1.14488	0.869256
[truncated: 6 more columns]

## Sheet: Figure 5
Figure 5b
	Control	1.07356	1.00551	0.986242	0.938674	1
	ARS-2h	0.682972	0.520083	0.578752	0.764403	0.763213
Figure 5c
		Control						ARS-2h
	0.5 h	0.860128	1.09789	1.08508	0.974534	0.98237	1	0.540582	0.568328	0.445896	0.455514	0.465293	0.6
	12 h	1.06111	0.838757	1.02229	1.00087	1.07697		0.874528	0.978855	0.999187	0.869861	0.931427
Figure 5f
	mCherry	1.158	0.86	1	0.907	0.975	1.1
	MST4	20.7873	19.3279	27.13	18.25	15.78	22.1
Figure 5h	ARS-2h + mCherry	ARS-2h + MST4			ARS-2h + mCherry	ARS-2h + MST4
	13	25			16.5995	27.579
	6	16			6.15187	13.6549
	5	20			5.68341	21.04
	9	25			10.7991	19.9744
	13	35			24.9211	43.3042
	17	19			2.88012	19.4717
	4	8			4.31966	10.8539
	8				6
Figure 5i	ARS-2h + mCherry	ARS-2h + MST4			ARS-2h + mCherry	ARS-2h + MST4
	1	13			39.9968	80.1375
	5	14			26.736	43.9336
	2	10			52.0987	79.3923
	4	2			46.5933	33.0136
	0	20			13.8439	68.1409
	6	7			29.7026	55.8954
	4	8			41.1315	73.5906
Figure 5k
	ARS-2h + mCherry	19.76	18.7067	20.4867	20.1467	19.7667	21.1433	21.13	19.21	23.0867	28.57	15.9633	18.5767	13.51	25.17	22.91	29.3233	15.5367	24.6267	15.8167	24.57	23.7433	23.4467	13.48	18.2333	16.54	23.7233	24.3067	21.1533	15.2967	18.0867
	ARS-2h + MST4	23.8033	17.9533	27.4533	12.9833	11.9633	15.4267	15.4	15.4733	14.9433	16.28	13.62	13.4667	11.7733	13.43	10.5133	15.9333	17.4367	17.7967	16.92	15.48	15.5033	18.2933	16.5033	15.9	22.4233	23.84	13.4609	15.1739	10.6783	16.2261
Figure 5l		ARS-2h + mCherry					ARS-2h + MST4
	NF-KB	1.01463	0.881612	1.05705	1.00361	1.04862	0.843252	0.875402	0.902626	0.912871	0.990843	0.879977
	CX3CL1	0.996639	0.940662	0.98079	0.997513	1.0904	0.953568	0.924483	0.846196	0.897249	0.988641	0.796005
Figure 5n	ARS-2h + mCherry	ARS-2h + MST4			ARS-2h + mCherry	ARS-2h + MST4			ARS-2h + mCherry	ARS-2h + MST4
	11	8.66667			648.75	1072			92.6667	130.75
	10.6667	9			718.667	1099.25			101.667	150.333
	11.5	9.33333			771.5	994			114.333	169
	12.5	6.33333			484	859.75			109.5	101.25
	14.4	7			667.429	1158			88.6667	154.1
	11.4286	10.8			858.2	747.8			108	123.75
Figure 5p
	ARS-2h + mCherry	1.12836	1.16418	1.00299	0.949254	0.913433	0.823881	0.859701	1.50448	1.18209	1.09254	1.25373	0.519403	1.0209	0.967164	1.41492	0.626866	0.680597	0.895522
	ARS-2h + MST4	0.268657	0.214925	0.340299	0.949254	1.05672	0.608955	0.967164	0.304478	0.608955	0.447761	0.358209	1.05672	0.913433	0.608955	0.841791	0.78806	1.07463	0.358209

## Sheet: Figure 6
Figure 6c	Mst4
	mCherry	0.887742	1.12386	1.01637	0.978178
	shMST4	0.397676	0.468732	0.723951	0.631276	0.687032
	Nf-κb
	mCherry	0.911736	1.09681	1.02404	0.977084
	shMST4	1.20406	1.54771	1.11196	1.25254	1.16889
	Cx3cl1
	mCherry	0.999838	0.896028	1.12635	0.989448
	shMST4	2.25545	1.26052	1.33694	1.34508	1.49302
Figure 6d
	mCherry	1.138	0.861	1.001	1.113	0.922	0.966
	shMST4	0.436006	0.435887	0.46	0.33	0.29	0.39
Figure 6e
	mCherry	1.56728	1.03795	0.817104	0.765642	0.812024
	shMST4	2.27573	1.96189	1.56478	1.63757	1.48312
Figure 6g	mCherry	shMST4		mCherry	shMST4		mCherry	shMST4
	8.66667	8.75		790.886	613.154		100.667	77.25
	8.33333	10.25		968.861	640.816		123	85.4444
	6.66667	11		1092.52	472.423		134.667	89
	7	10.8333		839.451	605.538		146.5	65
	8.8	9.25		979.874	795.376		137.75	91.3333
	6	10.5		1038.25	660.613		120.8	112.909
Figure 6i	mCherry	0.892193	1.44981	0.892193	1.24907	0.490706	0.557621	0.624535	1.09294	1.00372	1.15985	0.713755	1.76208	0.713755	1.62825	1.36059	0.468401	0.736059	1.20446
	shMST4	2.09665	2.07435	1.98513	1.53903	1.31598	1.71747	0.758364	1.56134	1.56134	1.36059	1.47212	1.69517	0.69145	1.69517	0.914498	1.13755	1.33829	1.53903

## Sheet: Supplementary Figure 1
Supplementary Figure 1		Control											ARS-2h
	0.5 h	2207.53	2056.01	2451.94	2142.86	2488.53	2573.93	2395.01	1673.58	2793.49			2466.77	2377.22	1878.14	2265.33	1623.44	2196.72	1974.84	2161.33	2541.39
	4 h	2343.47	2466.85	3063.28	1681.79	2620.54	1979.07	1878.01	2524.36	2200.13			2071.09	1540.28	2382.52	1806.47	1886.23	2956.15	2596.98	2746.96	2547.34
	8 h	2366.73	2517.71	2954.8	2584.75	2110.04	2457.78	1994.94	2908.37	1741.99	2079.08	1780.36	1899.1	2469.52	1630.15	2297.99	3414.57	2542.62	2504.27	1973.74	2168.75	3041.81	2445.7
	12 h	3208.49	2923.1	3718.17	2584.8	2416.91	3535.61	2841.32	2601.07				2552.89	2613.99	2409.65	2412.6	3085.28	3920.72	2681.21	3290.02

## Sheet: Supplementary Figure 3
Supplementary Figure 3
	Baseline	-59.78	-61.61	-65.12	-60.33	-61.74	-58.99	-58.65	-62.71	-59.11
	CNO	-65.73	-69.7	-76.63	-67.26	-67.78	-64.03	-65.31	-72.14	-66.59

## Sheet: Supplementary Figure 4
Supplementary Figure 4d
	Baseline	-56.03	-64.7	-57.19	-58.47	-63.72	-63.23	-60.73	-63.08	-63.96
	CNO	-48.28	-58.01	-50.99	-50.38	-58.99	-54.17	-43.21	-40.31	-58.44
Supplementary Figure 4f	mCherry	hM3Dq		mCherry	hM3Dq
	13	11		23.2261	12.9579
	15	4		16.4052	11.0374
	11	9		29.8935	13.6756
	14	10		37.5714	10.9525
	13	6		29.8172	6.24
	26	2		61.249	2.40481
	8	5		25.6697	13.5324
	14	1		32.8143	0.480039
Supplementary Figure 4h	mCherry	hM3Dq		mCherry	hM3Dq
	6	3		37.7434	29.4471
	5	0		2.88265	0
	9	3		34.3601	16.5547
	5	0		12.3995	0
	9	0		63.7447	0
	6	1		19.4369	3.75279
	7	4		21.3617	6.40333
	5	4		58.153	9.84197

## Sheet: Supplementary Figure 5
Supplementary Figure 5b	MHCII
	Control	0.5 h post ARS-2h
	1.01246	1.20315
	1.00021	1.33237
	0.987965	1.37709
	0.986166	1.44637
	0.984368	1.56655
	1.02883	1.39351
Supplementary Figure 5e		Control			0.5 h post ARS-2h
	TNFα	1.10219	0.826151	1.09821	18.4717	13.3204	9.25754
	IL-1β	0.927468	1.04648	1.03031	12.9063	15.1873	13.5649
	IL-6	0.869192	1.06196	1.08337	3.27463	5.97849	4.81229

[truncated: 8 more sheets: Supplementary Figure 7, Supplementary Figure 8, Supplementary Figure 9, Supplementary Figure 10, Supplementary Figure 11, Supplementary Figure 12, Supplementary Figure 14, Supplementary Figure 15]
